# Supplementary material for: Circulating Neurofilament Light Chain Levels Increase with Age and Are Associated with Worse Physical Function and Body Composition in Men but Not in Women
Source: Int J Mol Sci. 2023 Aug 13;24(16):12751. doi: 10.3390/ijms241612751 (PMC10454444; doi:10.3390/ijms241612751)
Supplement: Supplementary file 1 [file ijms-24-12751-s001.zip]

Archive with 2 entries (2 files):
- Supplemental_Figures_v2.pptx
- Table S1 beta_NFL.csv
