# Supplementary material for: Circulating Neurofilament Light Chain Levels Increase with Age and Are Associated with Worse Physical Function and Body Composition in Men but Not in Women
Source: Int J Mol Sci. 2023 Aug 13;24(16):12751. doi: 10.3390/ijms241612751 (PMC10454444; doi:10.3390/ijms241612751)
Supplement: Supplementary file 1 [file ijms-24-12751-s001.zip › Table S1 beta_NFL.csv]

Metabolite	Beta_NFL	PValue	NegLogPValue
lysoPC.a.C20.3	0.055645531	0.013623266	1.865718748
PC.ae.C40.3	0.015847747	0.022869844	1.640736801		*adjusted by age, gender and muscle quality
PC.aa.C34.1	3.048958929	0.025618731	1.591442389
PC.ae.C42.1	0.009096766	0.027337398	1.563242817
C2	0.150584562	0.027878301	1.554733692
PC.aa.C36.3	1.789745779	0.037773764	1.422809735
PC.aa.C40.4	0.039621739	0.048728824	1.312214071
PC.aa.C40.3	0.009304286	0.059019178	1.229006842
PC.ae.C44.4	0.003858643	0.073016468	1.136579179
SM.C26.0	0.004024893	0.077794381	1.109051771
PC.ae.C36.3	0.132228652	0.08468828	1.07217669
PC.ae.C38.5	0.224380828	0.085052552	1.070312652
PC.ae.C34.1	0.091260908	0.086364877	1.06366284
PC.aa.C38.3	0.532426047	0.086679436	1.062083921
PC.ae.C38.3	0.065832996	0.102421589	0.989608491
Tyr	-0.683457281	0.107767363	0.967512745
PC.ae.C42.3	0.011510692	0.108411597	0.964924257
PC.ae.C36.1	0.075312246	0.125336436	0.901922658
SM.C24.0	0.192464591	0.128211506	0.892072997
SM.C26.1	-0.004752769	0.15335413	0.814304524
PC.aa.C32.1	0.246197145	0.160699197	0.793986294
PC.ae.C38.4	0.115246718	0.176876933	0.7523288
PC.aa.C34.3	0.199737361	0.191585194	0.717638058
PC.ae.C40.6	-0.067663075	0.191986979	0.716728224
lysoPC.a.C28.0	0.002013602	0.198193888	0.702909742
PC.ae.C36.2	0.140990524	0.225306403	0.647226467
Ile	0.649320438	0.24753233	0.60636807
PC.aa.C32.3	0.006160468	0.253877875	0.595375145
PC.aa.C36.1	0.376451072	0.256837666	0.590341285
lysoPC.a.C14.0	0.023892542	0.256934665	0.590177297
PC.aa.C38.4	0.739781454	0.263422544	0.57934706
PC.aa.C40.2	-0.004252941	0.277094698	0.557371784
C3	0.003882754	0.277463459	0.556794204
Leu	0.904736454	0.283715822	0.547116445
Orn	0.434355632	0.293925234	0.531763127
lysoPC.a.C18.1	0.246260761	0.299221583	0.524007084
Ac.Orn	0.059538603	0.300423385	0.522266265
Gly	-2.135629202	0.302825239	0.518807932
PC.aa.C32.0	0.091108733	0.304801608	0.515982747
lysoPC.a.C26.0	0.00163451	0.306352325	0.513778819
Arg	-0.693192095	0.306628138	0.513387994
PC.aa.C34.4	0.025900182	0.312065928	0.505753646
PC.ae.C38.0	-0.026245555	0.322294073	0.491747681
t4.OH.Pro	0.181881709	0.33112253	0.480011268
Trp	0.296875396	0.368813915	0.433192702
SM.C18.0	-0.113783038	0.372409957	0.428978716
lysoPC.a.C16.1	0.016722771	0.380751633	0.419358225
Kynurenine	0.0151885	0.393146765	0.405445294
PC.ae.C34.3	0.088665344	0.402538522	0.395192552
PC.aa.C42.0	-0.003895017	0.421289762	0.375419095
PC.aa.C38.6	-0.548307793	0.447145153	0.349551472
PC.aa.C30.0	0.036862387	0.448310714	0.348420882
lysoPC.a.C18.0	-0.124888537	0.456457146	0.34059999
Val	1.032377685	0.463995615	0.333486123
lysoPC.a.C18.2	0.374456363	0.464441867	0.333068638
PC.aa.C36.4	0.814363426	0.471925042	0.326126977
PC.ae.C36.5	0.082847196	0.474325954	0.323923111
PC.aa.C34.2	2.129679189	0.48391895	0.315227371
PC.aa.C42.5	0.001496238	0.487976248	0.311601316
PC.aa.C36.0	-0.031044947	0.488198106	0.31140391
PC.ae.C44.5	0.007469279	0.496985896	0.303655936
PC.ae.C42.5	-0.007885786	0.502830437	0.298578442
PC.aa.C38.0	-0.025661209	0.506167112	0.295706077
Asn	-0.231915903	0.518809764	0.284991859
PC.ae.C42.4	0.004041676	0.51957745	0.284349706
Ala	-2.130270575	0.534516198	0.27203913
lysoPC.a.C20.4	0.044897169	0.534523453	0.272033235
SM.C16.0	0.43148841	0.546905747	0.262087513
SDMA	0.00219156	0.553323224	0.257021101
PC.ae.C40.5	0.016208309	0.561261134	0.25083503
Thr	-0.483957759	0.568358855	0.245377369
Serotonin	0.000186944	0.569689596	0.244361712
PC.ae.C32.1	-0.012777027	0.584148337	0.233476855
Gln	-1.903633848	0.590983902	0.228424349
PC.ae.C44.6	-0.00456612	0.593148716	0.226836405
SM..OH..C24.1	0.003864129	0.595070014	0.225431934
PC.aa.C42.1	-0.001178172	0.606450549	0.217204607
ADMA	-0.001869443	0.606477156	0.217185553
Taurine	-0.133873833	0.612245025	0.213074735
lysoPC.a.C26.1	-0.000436971	0.618125704	0.208923196
Pro	-0.907564175	0.620387068	0.207337264
Putrescine	0.000598842	0.621940459	0.20625119
PC.aa.C36.6	0.008511432	0.641897862	0.192534071
PC.aa.C32.2	0.033251984	0.641965063	0.192488606
Creatinine.y	0.321524442	0.645319544	0.190225181
PC.ae.C40.4	0.00523191	0.660273011	0.180276454
C5	0.00051332	0.673079377	0.171933716
PC.ae.C44.3	0.000330221	0.681834351	0.166321123
Phe	0.102684044	0.694057212	0.158604728
PC.aa.C38.1	-0.010857795	0.696793433	0.156895951
SM.C18.1	-0.029321351	0.706986079	0.150589138
lysoPC.a.C16.0	0.187065598	0.710191341	0.148624627
Met.SO	0.00156153	0.724747363	0.139813356
PC.ae.C36.0	-0.002811903	0.724975932	0.139676411
PC.aa.C36.5	-0.130152204	0.729886371	0.136744746
PC.aa.C36.2	-0.712198199	0.73340349	0.134657028
PC.aa.C28.1	-0.008297434	0.734530243	0.133990318
His	0.123817697	0.756380703	0.12125956
PC.ae.C34.2	0.043292915	0.758221692	0.120203795
lysoPC.a.C24.0	-0.000225108	0.762198547	0.117931884
PC.aa.C40.6	-0.092161129	0.778765582	0.10859325
Ser	-0.125088207	0.814653438	0.089027106
SM.C24.1	-0.074561962	0.818297005	0.087089038
PC.aa.C38.5	0.090848455	0.82819582	0.081866966
PC.aa.C42.4	-0.000319734	0.833956353	0.078856679
C18.1	0.000202002	0.836271109	0.077652907
SM..OH..C22.2	0.014770446	0.839146974	0.076161967
PC.ae.C38.6	-0.017826625	0.843078709	0.074131878
Lys	-0.179430867	0.843216681	0.074060811
PC.ae.C40.1	-0.003448957	0.847814587	0.071699116
C4	-0.001721091	0.849659333	0.070755168
C14.1	-0.00023458	0.857842678	0.066592351
Cit	0.057079994	0.859981266	0.065511009
H1	-5.110297698	0.867351213	0.06180501
Glu	0.082452326	0.869339459	0.060810608
PC.ae.C30.0	0.000542376	0.879040898	0.055990919
total.DMA	0.00073009	0.896509268	0.047445216
C0	-0.026637809	0.897788847	0.046825794
PC.aa.C40.5	0.008354099	0.914753471	0.038695934
PC.ae.C38.2	0.002584245	0.918495812	0.03692282
PC.ae.C36.4	0.015705075	0.918979146	0.036694344
PC.aa.C42.6	0.000383788	0.919111165	0.036631958
Asp	-0.006667417	0.928715003	0.032117538
PC.ae.C42.2	-0.000448487	0.931448541	0.030841133
PC.ae.C32.2	0.000716667	0.934373579	0.029479451
PC.ae.C34.0	0.000843182	0.9506653	0.021972358
PC.ae.C30.2	5.82E-05	0.955763324	0.019649639
SM.C20.2	0.000159328	0.967936502	0.014153132
SM.C16.1	-0.004137622	0.968608949	0.013851523
Met	0.005164916	0.972373059	0.012167082
SM..OH..C16.1	-0.000609467	0.978729143	0.00933748
lysoPC.a.C17.0	0.00031232	0.979959816	0.008791733
SM..OH..C14.1	0.000689575	0.984745117	0.006676164
PC.ae.C40.2	-0.000211946	0.985375707	0.006398149
PC.aa.C42.2	3.28E-05	0.990042886	0.004345992
SM..OH..C22.1	0.000427203	0.996267896	0.001623864
